# Supplementary material for: Lamellarity-Driven Differences in Surface Structural Features of DPPS Lipids: Spectroscopic, Calorimetric and Computational Study
Source: Membranes (Basel). 2023 Jan 9;13(1):83. doi: 10.3390/membranes13010083 (PMC9865892; doi:10.3390/membranes13010083)
Supplement: Supplementary file 1 [file membranes-13-00083-s001.zip]

Archive with 1 entries (1 files):
- membranes-2081980-supplementary.pdf
